# Supplementary material for: Myrmecovory in Neotropical primates
Source: Primates. 2021 Sep 29;62(6):871–7. doi: 10.1007/s10329-021-00946-2 (PMC8526450; doi:10.1007/s10329-021-00946-2)
Supplement: Supplementary file 1 — Supplementary file1 (XLSX 39 kb) [file 10329_2021_946_MOESM1_ESM.xlsx]

## Sheet: Myrmecovory database
Family	Species (species name used in reference)	Body mass [kg]	Dietary strategy	Data collection method	% of ants in prey portion of diet	% of prey in diet	Ant taxa	Notes	References
Callitrichidae	Saguinus bicolor	0.54	FRU-INS	o (iss)	-	n.a.			Egler 1992
	Saguinus imperator	0.48	FRU-INS	o (fac)	8.2	n.a.			Terborgh 1983
				o (fac)	-	n.a.			Aragón Romero 2007
	Saguinus inustus	0.43	FRU-INS	o (al)	+	n.a.		ant larvae	Palacios et al. 2004
	Saguinus labiatus	0.46	FRU-INS	sc	+	n.a.			Ferrari et al. 1993
	Saguinus labiatus			o (iss)	+	11			Porter 2001
	Saguinus martinsi	0.5	FRU-INS	o (iss)	-	8		BM midpoint of range provided in Mittermeier et al. 2013	Pereira Silva et al. 2021
	Saguinus mystax	0.51	FRU-INS	o (bs)	0.5	n.a.			Smith 2000
	Saguinus mystax	0.57	FRU-INS	o (iss)	-	12.9			Nadjafzadeh 2005
	Leontocebus fuscus (Saguinus fuscicollis)	0.38	FRU-INS	sc	+	n.a.			Izawa 1975
	Leontocebus illigeri (Saguinus fuscicollis)	0.29	FRU-INS	o	-	n.a.			Soini 1987
	Leontocebus nigricollis graellsi (Saguinus nigricollis graellsi)	0.46	FRU-INS	o (iss)	+	n.a.			de la Torre et al. 1995
	Leontocebus nigrifrons (Saguinus fuscicollis)	0.37	FRU-INS	o (iss)	-	20			Nadjafzadeh 2005
				o (bs)	-	n.a.			Smith 2000
	Leontocebus weddelli (Saguinus fuscicollis)	0.39	FRU-INS	o	-	20			Crandlemire-Sacco 1986
		0.39	FRU-INS	ma	+	n.a.	Crematogaster, Eciton		Mallott et al. 2015
				o (iss)	-	26			Porter 2001
				o	-	n.a.			Terborgh 1983
	Leontopithecus caissara	0.63	FRU-INS	o	-	10.3			Prado & Valladares-Padua 2004
	Leontopithecus chrysomelas	0.59	FRU-INS	o	-	14		% of prey: midpoint of range	Rylands 1989
	Leontopithecus chrysomelas		FRU-INS	o (fac)	-	~3		estimated from Fig. 1	Catenacci et al. 2016
	Leontopithecus chrysopygus	0.62	FRU-INS	o	-	3		midpoint of 2 months	Keuroghlian 1990
	Leontopithecus chrysopygus		FRU-INS	o (iss)	-	8.9			Passos 1999
	Leontopithecus rosalia	0.75	FRU-INS	exp	+	n.a.	Atta (2 species)	feeding experiments with captive animals	Coimbra-Filho 1981
				o (iss)	-	n.a.			Dietz et al. 1997
				o (iss)	-	n.a.			Raboy & Dietz 2004
				o (fai)	+	n.a.		"feeding on social insects such as ants or termites is rare" (p. 4)	Rapaport 2020
	Callimico goeldii	0.36	FRU-INS	o	+	n.a.			Pook & Pook 1981
	Callimico goeldii			o (iss)	-	34			Porter 2001
	Callithrix aurita	0.43	GUM	o (al)	+	n.a.			Muskin 1984
	Callithrix aurita			o (iss)	-	38.5			Martins & Setz 2000
	Callithrix flaviceps	0.4	GUM	o	-	19.9			Ferrari 1988
	Callithrix flaviceps			o	-	22.1			Guimaraes 1998
	Callithrix geoffroyi	0.27	GUM	o (iss)	-	15.2		% prey: midpoint of range	Passamani & Rylands 2000
	Callithrix jacchus	0.32	GUM	o	+	n.a.		some ants accepted, others not in feeding experiment	Maier et al. 1982
	Callithrix jacchus			o (iss)	+	n.a.	Atta		Mendes Pontes & Soares 2005
	Callithrix jacchus			o (fac)	<26,8*	n.a.		*figure includes termites	Souto et al. 2007
				fc	+	61.5		12,5% and 22,8% of prey based on behavioural observations	Silvestre et al. 2016
				o (iss)	+	n.a.			Ferreira et al. 2018
	Callithrix jacchus			o	+	n.a.	Atta opaciceps		da Rocha et al. 2021
	Callithrix kuhlii	0.37	GUM	o (fcr)	+	n.a.			Schiel et al. 2010
	Callithrix penicillata	0.2	GUM	o	-	13.5		% prey: midpoint of range	Rylands 1989
	Callithrix penicillata			o (iss)	-	n.a.			Miranda & Faria 2001
	Callithrix penicillata			o (al)	-	n.a.			Lopes Vilela & Faria 2002
	Callithrix penicillata			o (al)	+	n.a.	Labidus		Silva et al. 2008
	Mico argentatus (Callithrix argentata)	0.38	FRU-GUM	o (bs)	+	n.a.			Vilela & Del-Claro 2011
	Mico intermedius (Callithrix humeralifer)	0.3	FRU-GUM	o	4.5	6	Eciton	% of ants calculated from Table 4.1.4	Veracini 1997
	Mico nigriceps (Callithrix nigriceps)	0.38	FRU-GUM	o	-	9.6			Rylands 1982
	Cebuella pygmaea	0.11	GUM	sc	+	n.a.			Ferrari et al. 1993
				o	+	n.a.			Ramirez et al. 1977
	Cebuella pygmaea			o (al)	+	n.a.		ants associated with Inga	Messias et al. 2011
Aotidae	Aotus nigriceps (Aotus trivirgatus)	0.96	FRU-INS	fc	+	n.a.			Wright 1978
Cebidae	Cebus albifrons	2.5	FRU-INS	sc	+	n.a.			Izawa 1975
	Cebus cuscinus (Cebus albifrons)	2.9	FRU-INS	o (fac)	20.8	n.a.			Terborgh 1983	n.a. but multiple periods
	Cebus cuscinus (Cebus albifrons)	2.9	FRU-INS	o (n.a.)	35.4	n.a.			Janson & Boinski 1992
	Cebus imitator (Cebus capucinus)	3.3	FRU-INS	o (fac)	45.3	66.6	Formicidae; Pseudomyrmex	Formicidae: 44,1%; Pseudomyrmex: 1,2% % of prey from Table 2.1 in Bergstrom 2015	Begstrom 2015, Bergstrom et al. 2019	13 m
	Cebus imitator (Cebus capucinus)		FRU-INS	o (fac)	13.3	39.8	Pseudomyrmex belti, Pseudomyrmex sp.; other ants	% calculated from Table 2 and 3 in Freese, 1977; completely ignore Atta	Freese 1976, 1977	35 m
				o	+	n.a.			Hladik & Hladik 1969
	Cebus imitator (Cebus capucinus)			o (fac)	+	23.3		adult diet; % of prey calculated from Appendix 1	Mackinnon 2006
	Cebus imitator (Cebus capucinus)			o	4	11.2		% ants calculated from Table 2	Moscow & Vaughan 1987	2 m
	Cebus imitator (Cebus capucinus)			o (fac)	+	n.a.	Pseudomyrmex		Young et al. 2008
	Cebus imitator (Cebus capucinus)			o (fac)	+	n.a.			Melin et al. 2014
	Cebus kaapori	2.7	FRU-INS	o (iss)	6.9	12.6	Cephalotes, Crematogaster, Daceton, Dolichoderus, Pheidole	% ants calculated from data in article	Oliveira et al. 2014	4 m
	Cebus olivaceus	3.2	FRU-INS	o (fac)	8.3	33	Camponotus abdominalis, Cephalotes atratus, Cephalotes sp., Pachycondyla	% prey calculated from data in article	Robinson 1986	14 m
			FRU-INS	o (fai)	+	8			Fragaszy & Boinski 1995
	Cebus unicolor (Cebus albifrons)	n.a.	FRU-INS	sc	+	n.a.			Izawa & Yoneda 1981
	Cebus yuracus (Cebus albifrons)	3.4	FRU-INS	ma	+	n.a.			Pickett et al. 2012
	Sapajus libidinosus	3.1	FRU-INS	o (n.a.)	+	n.a.		byproduct of anting	Lynch Alfaro et al. 2012
	Sapajus libidinosus		FRU-INS	o (bs)	+	n.a.			Falótico & Ottoni 2014
	Sapajus macrocephalus (Cebus apella)	3	FRU-INS	sc	+	n.a.			Ayres 1986
				o (iss)	+	48.8			Gomez-Posada 2012
	Sapajus macrocephalus (Cebus apella)		FRU-INS	sc	+	n.a.			Izawa 1975
	Sapajus macrocephalus (Cebus apella)			o	+	n.a.			Izawa 1979
	Sapajus macrocephalus (Cebus apella)			sc	+	n.a.			Izawa & Yoneda 1981
	Sapajus macrocephalus (Cebus apella)			o (n.a.)	38.8	n.a.			Janson & Boinski 1992	n.a. but multiple periods
	Sapajus macrocephalus (Cebus apella)			o	+	n.a.			Soini 1986
	Sapajus macrocephalus (Cebus apella)			o	21.9	n.a.			Terborgh 1983	n.a. but multiple periods
	Sapajus nigritus (Cebus apella)	3.7	FRU-INS	o (bs)	+	n.a.	Camponotus		Galetti & Pedroni 1994
	Sapajus nigritus (Cebus apella)		FRU-INS	o (bs)	+	n.a.	Camponotus	byproduct of anting	Verderane et al. 2007
			FRU-INS	o (iss, bs)	+	n.a.		captivity	Machado et al. 2014
	Sapajus xanthosternos	3.4	FRU-INS	o (iss)	<6,3	n.a.		figure includes termites	Canale et al. 2013	15 m
	Saimiri boliviensis (Saimiri sciureus)	0.85	FRU-INS	o	1.7	n.a.			Terborgh 1983	n.a. but multiple periods
	Saimiri boliviensis (Saimiri sciureus)		FRU-INS	o	2.9	n.a.			Janson & Boinski 1992	n.a. but multiple periods
	Saimiri macrodon (Saimiri sciureus)	0.99	FRU-INS	sc	+	n.a.			Izawa 1975
	Saimiri oerstedii	0.78	FRU-INS	o	0.24	n.a.			Janson & Boinski 1992	n.a. but multiple periods
			FRU-INS	o (iss)	+	n.a.			Burghardt 2005
	Saimiri sciureus	0.9	FRU-INS	o (fai)	+	62			Stone 2006, 2008
	Saimiri vanzolinii	0.8	FRU-INS	sc	+	n.a.			Ayres 1986
	Saimiri vanzolinii		FRU-INS	o	?	n.a.		high proportion of Hymenoptera in diet, but details not visible as study groups not well habituated	Fernanda Paim, pers. comm.
Atelidae	Alouatta seniculus	7.4	FOL-FRU	sc	+	n.a.			Ayres 1986
	Ateles belzebuth	8.1	FRU-FOL	o (fac)	-	n.a.			Link 2003
	Ateles belzebuth		FRU-FOL	ma	+	n.a.			Pickett et al. 2012
	Ateles geoffroyi	7.7	FRU-FOL	o (fac)	-	2			Cant 1990
	Ateles paniscus	8.7	FRU-FOL	o (iss)	-	0.1			van Roosmalen 1985
	Lagothrix lagothricha lagothricha	7	FRU-FOL	sc	+	n.a.			Milton & Nessimian 1984
	Lagothrix lagothricha lugens (Lagothrix lagothricha)	7	FRU-FOL	o	+	24			Fonseca et al. 2019
				sc	+	n.a.			Izawa 1975
			FRU-FOL	o (iss)	+	23			Stevenson et al. 1994
			FRU-FOL	o (iss)	+	4.9			Defler & Defler 1996
			FRU-FOL	o (bs)	+	14.1	Crematogaster, Eciton		Yumoto et al. 1999
	Lagothrix lagothricha poeppigii (Lagothrix poeppigii)	7	FRU-FOL	o (iss)	<4,5	4	Ecitoninae, other ant taxa	figure includes termites; % prey perhaps higher (9.3%)	Di Fiore 2004; Di Fiore et al. 2005
	Lagothrix poeppigii		FRU-FOL	o (fac)	+	6			Dew 2005
	Lagothrix poeppigii		FRU-FOL	ma	+	n.a.			Pickett et al. 2012
	Callicebus coimbrai	1.2	FRU-FOL	o (iss)	-	2.6			Souza-Alves et al. 2011
	Cheracebus lucifer (Callicebus torquatus)	1.5	FRU-INS	o	+	14		ant nests	Kinzey 1977, 1978
	Cheracebus lugens (Callicebus torquatus)	1.3	FRU-INS	sc	+	n.a.			Izawa 1975
	Cheracebus lugens (Callicebus torquatus)			sc	+	n.a.	Ponerinae, Pseudomyrmecinae	authors report Leptaleinae which is a junior synonym of Pseudomyrmecinae	Milton & Nessimian 1984
	Cheracebus lugens (Callicebus torquatus)			o (iss)	+	3.4	Cephalotes atratus, Ectatomma tuberculatum	insect consumption focused on ants	Palacios et al. 1997
	Cheracebus lugens (Callicebus lugens)			o (iss)	42	19.5			Alvarez & Heymann 2009	4 m
	Plecturocebus caquetensis (Callicebus caquetensis)	n.a.	FRU-INS	o (fac)	+	3			Acero-Murcia et al. 2018
	Plecturocebus cupreus (Callicebus cupreus)	1.1	FRU-INS	o (iss)	44.7	12.8	Cephalotes, Eciton, Ectatomma, Labidus, Dacetonini	% of prey: midpoint of data from two groups	Nadjafzadeh 2005	6 m
				o (iss)	+	16.8			Pérez Yamacita 2013
	Plecturocebus discolor (Callicebus discolor)	0.98	FRU-INS	o	+	n.a.	Ecitoninae		Di Fiore et al. 2005
				ma	+	n.a.			Pickett et al. 2012
	Plecturocebus modestus (Callicebus modestus)	0.8	FRU-INS	o	+	n.a.			Wallace et al. 2013
	Plecturocebus oenanthe (Callicebus oenanthe)	0.8	FRU-INS	o (fai)	69.5	22	probably Camponotus		DeLuycker 2012	9 m
	Plecturocebus toppini (Callicebus moloch)	0.85	FRU-INS	o	+	n.a.		ants marching in columns up tree trunks	Wright 1989; body mass for Plecturocebus brunneus
	Plecturocebus toppini (Callicebus moloch)			o	+	11			Crandlemire-Sacco 1988
				o (iss)	70	4.4	Eciton rapax	81% of ant feeding records during rainy season; one female used tail for "fishing"	de Souza & Muniz Calouro 2018	11 m
	Pithecia inusta (Pithecia hirsuta)	n.a.	GRA	o (iss)	+	n.a.			Happel 1982
	Pithecia isabela (Pithecia hirsuta, Pithecia monachus)	n.a.	GRA	o	+	n.a.		ants are the most important prey	Soini 1986, 1987
	Pithecia monachus (Pithecia hirsuta)	2.2	GRA	o (al), exp	+	n.a.	Cephalotes atratus	wild-born, captive juvenile; C. atratus consumed spontaneously; other ants rejected in feeding experiments	Heymann & Bartecki 1990
				o (al)	+	n.a.			Heymann pers. observ.
	Pithecia napensis (Pithecia aequatorialis, Pithecia monachus)	n.a.	GRA	sc	+	n.a.			Izawa 1975
				o (fac)	+	n.a.	Ecitoninae		Di Fiore et al. 2005; Bustamante et al. 2016
				ma	+	n.a.			Pickett et al. 2012
	Pithecia pithecia	1.6	GRA	o	+	2.3		consumed insects are mostly ants	Kinzey & Norconk 1993
				o	15.8	3.7			Homburg 1998	15 m
	Pithecia rylandsi (Pithecia hirsuta)	2.5	GRA	o (al)	+	n.a.	"army ants"	sakis occasionally feed for ~1 h on the ground on army ants	Adams et al. 2017
				sc	+	n.a.			Izawa & Yoneda 1981; body mass for Pithecia irrorata
	Chiropotes chiropotes	3	GRA	o	4.7	3.9			Peetz 2001	15 m
	Chiropotes sagulatus (Chiropotes satanas)	3	GRA	sc	+	n.a.	Cephalotes, Crematogaster, Pseudomyrmex	mostly Cephalotes	Ayres & Nessimian 1982
			GRA	sc	+	n.a.	Azteca, Camponotus, Labidus		Mittermeier et al. 1983
				o	5	n.a.		1 out of 20 insect feeding records during 1-yr study; insect feeding only observed in two months (July, August)	Frazão 1991	2 m
	Chiropotes satanas	3	GRA	o (iss)	6.9	4.2		% of prey: midpoint of data from two groups	Veiga & Ferrari 2006	14 m
	Cacajao calvus ucayalii	2.4	GRA	o (iss)	+	1.5			Bowler & Bodmer 2011
	Cacajao melanocephalus	3	GRA	o (bs)	+	1.7		% prey calculated from Table II	Boubli 1999
	Cacajao ouakary (Cacajao melanocephalus)	2.4	GRA	o (iss)	4.9	3			Barnett et al. 2013	n.a.

## Sheet: Abbreviations & explanations
Cell colouration
	myrmecovory reported in study
	myrmecovory not reported in study, although prey taxa were described in sufficient detail to assume that ants would have been mentioned if they had been consumed
Dietary strategy
FRU-FOL	frugivore-folivore
FRU-GUM	frugivore-gummivore
FRU-INS	frugivore-insectivore
FOL-FRU	folivore-frugivore
GRA	granivore
GUM	gummivore
Data collection method
exp	experimental feeding
fc	fecal content
ma	metagenomic analyses
o	direct obervation
	al: ad libitum sampling; bs: behaviour sampling; fac: focal animal sampling with continuous recording; fai: focal animal sampling with instantaneous recording; iss: instantaneous scan sampling of groups
sc	stomach content
Body mass; % of ants in prey portion of diet; % of prey in diet
+	myrmecovory observed, but no quantitative information available
-	myrmecovory not observed
n.a.	data not available

## Sheet: References
References for myrmecovory database
Adams DB, Rehg JA, Watsa M (2017) Observations of termitarium geophagy by Rylands’ bald-faced saki monkeys (Pithecia rylandsi) in Madre de Dios, Peru. Primates 58:449-459
Alvarez SJ, Heymann EW (2009) Forrajeo de insectos por la viudita (Callicebus lugens). In: Alarcón-Nieto G, Palacios E (eds) Estación Biológica Mosiro Itajura-Caparú Biodiversidad en el Territorio del Yaigojé-Apaporis. Conservación Internacional, Bogotá, pp 65-70
Aragón Romero JI (2007) Comportamiento de Saguinus imperator Goeldi, 1907 (Callitrichidae: Primates) en el Centro de Investigación y Capacitación Los Amigos, Madre de Dios. Tesis titular, Universidad Nacional de San Antonio Abad del Cusco, Cusco
Ayres JM (1986) Uakaris and Amazonian flooded forest. PhD thesis, University of Cambridge, Cambridge
Ayres JM, Nessimian JL (1982) Evidence for insectivory in Chiropotes satanas. Primates 23:458-459
Barnett AA, Ronchi-Teles B, Almeida T, Deveny A, Schiel-Baracuhy V, Sousa Silva W, Spironello W, Ross C, MacLarnon A (2013) Arthropod predation by a specialist seed predator, the golden-backed uacari (Cacajao melanocephalus ouakary, Pitheciidae) in Brazilian Amazonia. International Journal of Primatology 34:470-485
Bergstrom ML (2015) Seasonal effects on the nutrition and energetic condition of female white-faced capuchin monkeys.PhD thesis, University of Calgary, Calgary
Bergstrom ML, Hogan JD, Melin AD, Fedigan LM (2019) The nutritional importance of invertebrates to female Cebus capucinus imitator in a highly seasonal tropical dry forest. Am Journal of Physical Anthropology 170:207–216
Boubli JP (1999) Feeding ecology of black-headed uacaris (Cacajao melanocephalus melanocephalus) at Pico da Neblina National Park, Brazil. International Journal of Primatology 20:719-749
Bowler M, Bodmer RE (2011) Diet and food choice in Peruvian red uakaris (Cacajao calvus ucayalii): selective or opportunistic seed predation? International Journal of Primatology 32:1109-1122
Burghardt L (2005) The survival of the Central American squirrel monkey (Saimiri oerstedi): the habitat and behavior of a troop on the Burica Peninsula in a conservation context. Independent Study Project (ISP) Collection 435:1-33 http://digitalcollections.sit.edu/isp_collection/435 (Last access 09 February 2021).
Bustamente N, Pardo AM, Mendales E, Van Belle SA, Porter A, Fernandez-Duque E, Di Fiore A (2016) Variación estacional e interanual de la dieta de los sakis ecuatoriales (Pithecia aequatorialis) en la Amazonía ecuatoriana. In: Tirira DG (ed) III Congreso Ecuatoriano de Mastozoología – Libro de Resumenes, Santa Elena, pp 132-133. http://aem.mamiferosdelecuador.com/images/Congreso/LibroResumenesIIIc…
Canale GR, de Freitas MA, Andrade LL (2013) Predation of lizards by a critically-endangered primate (Sapajus xanthosternos) in a tropical biodiversity hotspot in Brazil. Herpetology Notes 6:387-390
Cant JGH (1990) Feeding ecology of spider monkeys (Ateles geoffroyi) at Tikal, Guatemala. Human Evolution 5:269-281
Catenacci LS, Pessoa MS, Nogueira-Filho SLG, De Vleeschouwer KM (2016) Diet and feeding behavior of Leontopithecus chrysomelas (Callitrichidae) in degraded areas of the Atlantic Forest of South-Bahia, Brazil. International Journal of Primatology 37:136-157
Coimbra-Filho AF (1981) Animais predados ou rejeitados pelo sauí-piranga, Leontopithecus r. rosalia (L., 1766) na sua área de ocorrencia primitiva (Callitrichidae, Primates). Revista Brasileira de Biologia 41:717-731
Crandlemire-Sacco JL (1986) The ecology of the saddle-backed tamarin, Saguinus fuscicollis, of southeastern Peru. PhD thesis, Washington University, St. Louis
de la Torre S, Campos F, de Vries T (1995) Home range and birth seasonality of Saguinus nigricollis graellsi in Ecuadorian Amazonia. American Journal of Primatology 37:39-56
de Souza FSC, Calouro AM (2018) Predation of army ants by Toppin’s titi monkey, Plecturocebus toppini Thomas 1914 (Primates: Pitheciidae), in an urban forest fragment in eastern Acre, Brazil. Primates 59:460-474
da Rocha PA, Ferrari SF, Beltrão-Mendes R (2021) Predation of leaf-cutter ants Atta opaciceps Borgmeier, 1939 by the white-tufted marmoset Callithrix jacchus (Linnaeus, 1758): study case and review. Pesquisa e Ensino em Ciências Exatas e da Natureza 5:e1720
Defler TR, Defler SB (1996) Diet of a group of Lagothrix lagothricha lagothricha in southeastern Colombia. International Journal of Primatology 17:161-190
DeLuycker AM (2012) Insect prey foraging strategies in Callicebus oenanthe in Northern Peru. American Journal of Primatology 74:450-471
Dew JL (2005) Foraging, food choice, and food processing by sympatric ripe-fruit specialists: Lagothrix lagotricha poeppigii and Ateles belzebuth belzebuth. International Journal of Primatology 26:1053-1075
Di Fiore A (2004) Diet and feeding ecology of woolly monkeys in a western Amazonian rain forest. International Journal of Primatology 25:767-801
Di Fiore A, Hurst D, Carrillo G (2005) Myrmecophagy by Neotropical primates. American Journal of Primatology 66 (suppl): 116
Dietz JM, Peres CA, Pinder L (1997) Foraging ecology and use of space in wild golden lion tamarins (Leontopithecus rosalia). American Journal of Primatology 41:289-305
Egler SG (1992) Feeding ecology of Saguinus bicolor bicolor (Callitrichidae: Primates) in a relict forest in Manaus, Brazilian Amazonia. Folia Primatologica 59:61-76
Falótico T, Ottoni EB (2014) Sexual bias in probe tool manufacture and use by wild bearded capuchin monkeys. Behavioural Processes 108:117-122
Ferrari SF (1988) The behaviour and ecology of the buffy-headed marmoset, Callithrix flaviceps (O. Thomas 1903). PhD thesis, University College of London, London
Ferrari,SF, Lopes MA, Krause EAK (1993) Gut morphology of Callithrix nigriceps and Saguinus labiatus from Western Brazilian Amazonia. American Journal of Physical Anthropology 90:487-493
Ferreira AS, Le Pendu Y, Martinez RA (2018) The use of a mixed rubber landscape by tufted-ear marmosets. Primates 59:293-300
Fonseca ML, Cruz DM, Acosta Rojas DC, Páez Crespo J, Stevenson PR (2019) Influence of arthropod and fruit abundance on the dietary composition of highland Colombian woolly monkeys (Lagothrix lagotricha lugens). Folia Primatologica 90:240-257
Fragaszy DM, Boinski S (1995) Patterns of individual diet choice and efficiency of foraging in wedge-capped capuchin monkeys (Cebus olivaceus). Journal of Comparative Psychology 109:339-348
Frazão E (1991) Insectivory in free-ranging bearded saki (Chiropotes satanas chiropotes). Primates 32:243-245.
Freese CH (1976) Predation on swollen-thorn acacia ants by white-faced monkeys, Cebus capucinus. Biotropica 8:278-281
Freese CH (1977) Food habits of white-faced capuchins Cebus capucinus L. (Primates: Cebidae) in Santa Rosa National Park, Costa Rica. Brenesia 10-11:43-56
Galetti M, Pedroni F (1994) Seasonal diet of capuchin monkeys (Cebus apella) in a semideciduous forest in south-east Brazil. Journal of Tropical Ecology 10:27-39
Gómez-Posada C (2012) Dieta y comportamiento alimentario de un grupo de mico maicero Cebus apella de acuerdo a la variación en la oferta de frutos y artrópodos, en la Amazonía colombiana. Acta Amazonica 42:363-372
Guimarães A (1998) Ecologia, comportamento reprodutivo e marcação de cheiro em um grupo de Callithrix flaviceps (Callitrichidae, Primates), na Estação Biológica de Caratinga, Minas Gerais. Master thesis, Universidade Federal de Minas Gerais, Belo Horizonte
Happel RE (1982) Ecology of Pithecia hirsuta in Peru. Journal of Human Evolution 11:581-590
Heymann EW, Bartecki U (1990) A young saki monkey, Pithecia hirsuta, feeding on ants, Cephalotes atratus. Folia Primatologica 50:181-184
Hladik A, Hladik, CM (1969) Rapports trophiques entre végétation et primates dans la foret de Barro Colorado (Panama). La Terre et la Vie (Revue d'Ecologie) 23:25-117
Homburg I (1998) Ökologie und Sozialverhalten von Weißgesicht-Sakis. Eine Freilandstudie in Venezuela. Cuvillier Verlag, Göttingen
Izawa K (1975) Foods and feeding behavior of monkeys in the upper Amazon basin. Primates 16:295-216
Izawa K (1979) Foods and feeding behavior of wild black-capped capuchin (Cebus apella). Primates 20:57-76
Izawa K, Yoneda M (1981) Habitat utilization of nonhuman primates in a forest of the western Pando, Bolivia. Kyoto University Overseas Research Reports of New World Monkeys (1981):13-22
Janson CH, Boinski S (1992) Morphological and behavioral adaptations for foraging in generalist primates: the case of the cebines. American Journal of Physical Anthropology 88:483-498
Keuroghlian A (1990) Observations on the behavioral ecology of the black lion tamarin (Leontopithecus chrysopygus) at Caetetus Reserve, Sao Paulo, Brazil. PhD thesis, West Virginia University, Morgantown
Kinzey WG (1977) Diet and feeding behavior in Callicebus torquatus. In: Clutton-Brock TH (ed) Primate ecology. Studies of feeding and ranging behaviour in lemurs, monkeys and apes. Academic Press, London, pp 127-151
Kinzey WG (1978) Feeding behaviour and molar features in two species of titi monkey. In: Chivers DJ, Herbert J (eds) Recent advances in primatology 1. Behaviour. Academic Press, London, pp 373-385
Kinzey WG, Norconk MA (1993) Physical and chemical properties of fruit and seeds eaten by Pithecia and Chiropotes in Surinam and Venezuela. International Journal of Primatology 14:207-227
Link A (2003) Insect eating by spider monkeys. Neotropical Primates 11:104-107
Lopes Vilela S, de Faria DS (2002) Dieta do Callithrix penicillata (Primates, Callitrichidae) em áreas de cerrado no Distrito Federal, Brasil. Neotropical Primates 10:17-20
Lynch Alfaro JW, Matthews L, Boyette AH, Macfarlan SJ, Phillips KA, Falótico T, Ottoni E, Verderane M, Izar P, Schulte M, Melin A, Fedigan L, Janson C, Alfaro ME (2012) Anointing variation across wild capuchin populations: a review of material preferences, bout frequency and anointing sociality in Cebus and Sapajus. American Journal of Primatology 74:299-314
Machado FS, Costa CG, Ribeiro AL (2014) Behavioural description of Sapajus nigritus (Goldfuss, 1809) raised in captivity at Ipatinga, MG. HOLOS 4:12-21
Mackinnon KC (2006) Food choice by juvenile capuchin monkeys (Cebus capucinus) in a tropical dry forest. In: Estrada A, Garber PA, Pavelka MSM, Luecke L (eds) New perspectives in the study of Mesoamerican primates. Springer, New York, pp 349-365
Maier W, Alonso C, Langguth A (1982) Field observations on Callithrix jacchus jacchus L. Zeitschrift für Säugetierkunde 47:334-346
Mallott EK, Malhi RS, Garber PA (2015) High-throughput sequencing of fecal DNA to identify insects consumed by wild Weddell's saddleback tamarins (Saguinus weddelli, Cebidae, Primates) in Bolivia. American Journal of Physical Anthropology 156:474-481
Martins MM, Setz EZF (2000) Diet of buffy tufted-eared marmosets (Callithrix aurita) in a forest fragment in southeastern Brazil. International Journal of Primatology 21:467-476.
Melin AD, Young HC, Mosdossy KN, Fedigan LM (2014) Seasonality, extractive foraging and the evolution of primate sensorimotor intelligence. Journal of Human Evolution 71:77-86
Mendes Pontes A, Soares ML (2005) Sleeping sites of common marmosets (Callithrix jacchus) in defaunated urban forest fragments: a strategy to maximize food intake. Journal of Zoology, London 266:55-63
Messias MR, Coragem JT, Gomes ISR, Oliveira MA, Bonavigo PH, Nienow S de S, Souza ES de (2011) Southern extension of the geographical range of the pygmy marmoset Cebuella pygmaea niveiventris (Lönnberg, 1940) in the southwestern Amazon basin, State of Rondônia, Brazil. Neotropical Primates 18:30-31
Milton K, Nessimian JL (1984) Evidence for insectivory in two primate species (Callicebus torquatus lugens and Lagothrix lagothricha lagothricha) from northwestern Amazonia. American Journal of Primatology 6:367-371
Miranda GBH de, Faria DS de (2001) Ecological aspects of black-pincelled marmoset (Callithrix penicillata) in the cerradao and dense cerrado of the Brazilian central plateau. Brazilian Journal of Biology 61:397-404
Mittermeier RA, Konstant WR, Ginsberg H, van Roosmalen MGM, Cordeiro da Silva E, Jr (1983) Further evidence of insect consumption in the bearded saki monkey, Chiropotes satanas chiropotes. Primates 24:602-605
Moscow D, Vaughan C (1987) Troop movement and food habits of white-faced monkeys in a tropical-dry forest. Revista de Biología Tropical 35:287-297
Muskin A (1984) Preliminary field observations of Callithrix aurita (Callitrichinae, Cebidae). In: Thiago de Mello M (ed.) A primatologia no Brasil. Sociedade Brasileira de Primatologia, pp 79-82
Nadjafzadeh M (2005) Strategien und Techniken des Beuteerwerbs von Kupferroten Springaffen, Callicebus cupreus, im Vergleich zu den sympatrischen Tamarinarten Saguinus mystax und Saguinus fuscicollis im Nordosten Perus. Diploma thesis, University of Bochum, Bochum
Oliveira SG de, Lynch Alfaro JW, Veiga LM (2014) Activity budget, diet, and habitat use in the critically endangered Ka'apor capuchin monkey (Cebus kaapori) in Pará State, Brazil: a preliminary comparison to other capuchin monkeys. American Journal of Primatology 76:919-931
Palacios E, Rodríguez A, Defler T (1997) Diet of a group of Callicebus torquatus lugens (Humboldt, 1812) during the annual resource bottleneck in Amazonian Colombia. International Journal of Primatology 18:503-538
Palacios E, Rodríguez A, Castillo C (2004) Preliminary observations on the mottledface tamarin (Saguinus inustus) on the lower Río Caquetá, Colombian Amazonia. Neotropical Primates 12:123-126
Passamani M, Rylands AB (2000) Feeding behavior of Geoffroy's marmoset (Callithrix geoffroyi) in an Atlantic forest fragment of south-eastern Brazil. Primates 41:27-38
Passos FC (1999) Dieta de um grupo de mico-leão-preto, Leontopithecus chrysopygus (Mikan) (Mammalia, Callitrichidae), na Estacão Ecológica dos Caetetus, São Paulo. Revista Brasileira de Zoologia 16:269-278
Peetz A (2001) Ecology and social organization of the bearded saki Chiropotes satanas chiropotes (Primates: Pitheciinae) in Venezuela. Ecotropical Monographs 1:1-170
Pereira Silva L, Moreira Santana L, Melo FR de (2021) Effect of seasonality on the feeding behavior of Martins’ bare-faced tamarin Saguinus martinsi martinsi (Primates: Callitrichidae) in the Brazilian Amazon. Primate Conservation 35 (in press)
Pérez Yamacita JG (2013) Ecología alimenticia y uso de hábitat del “tocón colorado” (Callicebus cupreus, Pitheciidae) en la Estación Biológica Quebrada Blanco, río Tahuayo, Loreto - Perú. Tesis titular, Universidad Nacional de la Amazonía Peruana, Iquitos
Pickett SB, Bergey CM, Di Fiore A (2012) A metagenomic study of primate insect diet diversity. American Journal of Primatology 74:622-631
Pook AG, Pook G (1981) A field study of the socio-ecology of the Goeldi's monkey (Callimico goeldii) in northern Bolivia. Folia Primatologica 35:288-312
Porter LM (2001) Dietary differences among sympatric Callitrichinae in northern Bolivia: Callimico goeldii, Saguinus fuscicollis and S. labiatus. International Journal of Primatology 22:961-992
Prado F, Valladares-Padua C (2004) Ecologia alimentar de um grupo de mico-leão-da-cara-preta, Leontopithecus caissara (Primates, Callitrichidae), no Parque Nacional de Superagui, Guaraqueçaba-PR, Brasil In: Mendes SL, Chiarello AG (eds) A primatologia no Brasil. IPEMA/SPBr, Vitória, pp 145-154
Raboy BE, Dietz JM (2004) Diet, foraging, and use of space in wild golden-headed lion tamarins. American Journal of Primatology 63:1-15
Ramirez MF, Freese CH, Revilla C J (1977) Feeding ecology of the pygmy marmoset, Cebuella pygmaea, in northeastern Peru. In: Kleiman DG (ed) The biology and conservation of the Callitrichidae. Smithsonian Institution Press, Washington, pp 91-104
Rapaport LG (2020) Social contributions to the foraging behavior of young wild golden lion tamarins (Leontopithecus rosalia): age-related changes and partner preferences American Journal of Primatology 82:e23056
Robinson JG (1986) Seasonal variation in use of time and space by the wedge-capped capuchin monkey, Cebus olivaceus: implications for foraging theory. Smithsonian Contributions to Zoology 431:1-60
Rylands AB (1982) The behaviour and ecology of three species of marmosets and tamarins (Callitrichidae, Primates) in Brazil. PhD thesis, University of Cambridge, Cambridge
Rylands AB (1989) Sympatric Brazilian callitrichids: the black tufted-ear marmoset, Callithrix kuhlii, and the golden-headed lion tamarin, Leontopithecus chrysomelas. Journal of Human Evolution 18:679-695
Schiel N, Souto A, Huber L, Bezerra BM (2010) Hunting strategies in wild common marmosets are prey and age dependent. American Journal of Primatology 72:1039-1046
Silva I de O, Alvarenga ABB, Boere V (2008) Occasional field observations of the predation on mice, dove and ants by black-tufted-ear marmosets (Callithrix penicillata). Neotropical Primates 15:59-62
Silvestre SM, Dantas JO, da Rocha PA, Beltrão-Mendes R, Ferrari SF (2016) Faecal analysis as a complementary approach to the study of feeding ecology in the common marmoset (Callithrix jacchus Linnaeus, 1758). Mastozoologia Neotropical 23:185-191
Smith AC (2000) Interspecific differences in prey captured by associating saddleback (Saguinus fuscicollis) and moustached (Saguinus mystax) tamarins. Journal of Zoology, London 251:315-324
Soini P (1986) A synecological study of a primate community in the Pacaya-Samiria National Reserve, Peru. Primate Conservation 7:63-71
Soini P (1987) Ecology of the saddle-back tamarin Saguinus fuscicollis illigeri on the Rio Pacaya, northeastern Peru. Folia Primatologica 49:11-32
Souto A, Bezerra BM, Schiel N, Huber L (2007) Saltatory search in free-living Callithrix jacchus: environmental and age influences. International Journal of Primatology 28:881-893
Stevenson PR, Quiñones MJ, Ahumada JA (1994) Ecological strategies of woolly monkeys (Lagothrix lagotricha) at Tinguana National Park, Colombia. American Journal of Primatology 32:123-140
Stone AI (2006) Foraging ontogeny is not linked to delayed maturation in squirrel monkeys (Saimiri sciureus). Ethology 112:105-115
Stone AI (2008) Seasonal effects on play behavior in immature Saimiri sciureus in eastern Amazonia. International Journal of Primatology 29:195-205
Terborgh J (1983) Five New World primates. A study in comparative ecology. Princeton University Press, Princeton
van Roosmalen MGM (1985) Habitat preferences, diet, feeding strategy and social organization of the black spider monkey (Ateles paniscus paniscus Linnaeus 1758) in Surinam. Acta Amazonica 15:1-238
Veiga LM, Ferrari SF (2006) Predation of arthropods by southern bearded sakis (Chiropotes satanas) in eastern Brazilian Amazonia. American Journal of Primatology 68:209-215
Veracini C (1997) Ecologia e comportamento di Callithrix argentata (Linnaeus, 1771) e le sue interazioni con Saguinus midas niger (É. Geoffroy, 1803). Ph.D. Dissertation, University of Florence
Verderane MP, Falótico T, Resende BD, Labruna MB, Izar P, Ottoni EB (2007) Anting in a semifree-ranging group of Cebus apella. International Journal of Primatology 28:47-53
Vilela AA, Del-Claro K (2011) Feeding behavior of the black-tufted-ear marmoset (Callithrix penicillata) (Primata, Callitrichidae) in a tropical cerrado savanna. Sociobiology 58:1-6
Wallace RB, Martinez J, Lopez-Strauss H, Barreta J, Reinaga A, Lopez L (2013) Conservation challenges facing two threatened endemic titi monkeys in a naturally fragmented Bolivian forest, in: Marsh LK, Chapman CA (eds) Primates in fragments: complexity and resilience. Springer, New York, pp 495–503
Wright PC (1978) Home range, activity pattern, and agonistic encounters of a group of night monkeys (Aotus trivirgatus) in Peru. Folia Primatologica 29:43-55.
Wright PC (1989) The nocturnal primate niche in the New World. Journal of Human Evolution 18:635-658.
Young H, Fedigan LM, Addicott JF (2008) Look before leaping: foraging selectivity of capuchin monkeys on Acacia trees in Costa Rica. Oecologia 155:85-92
Yumoto T, Kimura K, Nishimura A (1999) Estimation of the retention time and distances of seed dispersed by two monkey species, Alouatta seniculus and Lagothrix lagotricha, in a Colombian forest. Ecological Research 14:179-191
